# Supplementary material for: Alteration of the Canine Metabolome After a 3-Week Supplementation of Cannabidiol (CBD) Containing Treats: An Exploratory Study of Healthy Animals
Source: Front Vet Sci. 2021 Jul 16;8:685606. doi: 10.3389/fvets.2021.685606 (PMC8322615; doi:10.3389/fvets.2021.685606)
Supplement: Supplementary Table 2 — Amine/phenol- and carbonyl-containing metabolites identified in the tier 2 linked identity (LI) library. [file Table_2.XLSX]

## Sheet: Sheet1
Supplementary Table 2. Amine/phenol- and carbonyl-containing metabolites identified in the tier 2 linked identity (LI) library.
Li Library No.	Compounds
AAA00007I01	(R)-3-Amino-2-methylpropanoate/L-3-Aminoisobutanoate
AAA00589000	(Z)-3-Peroxyaminoacrylate
AAA00644000	1-Aminocyclopropane-1-carboxylate
AAA01231000	2-Deoxy-scyllo-inosamine
AAA01620000	2-Formylglutarate
AAA00872G01	2-Hydroxy-3-(4-hydroxyphenyl)propenoate O-glucuronide
AAA00925000	2-Hydroxy-3-phenylpropenoate
AAA01595000	2-Methyl-3-hydroxy-5-formylpyridine-4-carboxylate
AAA00882000	2,4-Dihydroxyhept-2-enedioate
AAA00937000	2,6-Dihydroxyphenylacetate
AAA01247000	2'-Deamino-2'-hydroxy-6'-dehydroparomamine
AAA01247000	2'-Deamino-2'-hydroxy-6'-dehydroparomamine - 2 tags
AAA00929000	3-(2,3-Dihydroxyphenyl)propanoate - 2 tags
AAA00908000	3-(3,4-Dihydroxyphenyl)lactate
AAA00892000	3-(3,4-Dihydroxyphenyl)pyruvate
AAA00286000	3-(4-Hydroxyphenyl)pyruvate
AAA00896000	3-Methoxy-4-hydroxyphenylacetaldehyde
AAA00891000	3,4-Dihydroxy-L-phenylalanine - 2 tags
AAA00905000	3,4-Dihydroxymandelaldehyde
AAA00895000	3,4-Dihydroxyphenylacetaldehyde - 2 tags
AAA00906000	3,4-Dihydroxyphenylethyleneglycol
AAA00916000	3,4-Dihydroxyphenylpropanoate
AAA00971000	4-(2-Amino-5-hydroxyphenyl)-2,4-dioxobutanoate
AAA00762000	4-(L-gamma-Glutamylamino)butanoate
AAA01682000	4-Amino-4-deoxychorismate
AAA00759000	4-Aminobutyraldehyde
AAA00770000	4-Guanidinobutanal
AAA00770000	4-Guanidinobutanal - 2 tags
AAA00870000	4-Hydroxyphenylacetaldehyde
AAA01649000	4-Methylaminobutyrate
AAA00841000	4-Oxoglutaramate
AAA00768000	5-Guanidino-2-oxopentanoate
AAA00608000	5-Hydroxyectoine
AAA01023000	5-Hydroxyindoleacetylglycine
AAA00969000	6-Hydroxykynurenate
AAA01705000	7-Carboxy-7-carbaguanine
AAA01706000	7-Cyano-7-carbaguanine
AAA00014000	Arbutin
AAA00132000	Ascorbate
AAA01073000	beta-Alanyl-L-lysine - 2 tags
AAA00831000	Carnosine
AAA00952000	D-Cathinone
AAA01201000	D-Glucosamine/D-Galactosamine
AAA00750000	D-Lysopine - 2 tags
AAA00669000	Dehydroalanine
AAA00573000	Deoxycytidine
AAA00893S02	Dopamine 4-O-sulfate - 2 tags
AAA00761000	gamma-Glutamyl-gamma-aminobutyraldehyde
AAA00685000	gamma-L-Glutamyl-L-2-aminobutyrate
AAA00760000	gamma-L-Glutamylputrescine - 2 tags
AAA00869000	Gentisate aldehyde
AAA00772000	Homocarnosine
AAA00866000	Hydroquinone - 2 tags
AAA00842000	Isoglutamine
AAA01231000	Isomer of 2-Deoxy-scyllo-inosamine
AAA00906000	Isomer of 3,4-Dihydroxyphenylethyleneglycol
AAA00759000	Isomer of 4-Aminobutyraldehyde
AAA00870000	Isomer of 4-Hydroxyphenylacetaldehyde
AAA01706000	Isomer of 7-Cyano-7-carbaguanine
AAA00132000	Isomer of Ascorbate
AAA01201000	Isomer of D-Glucosamine/D-Galactosamine
AAA00750000	Isomer of D-Lysopine - 2 tags
AAA00760000	Isomer of gamma-L-Glutamylputrescine - 2 tags
AAA00660000	Isomer of L-Methionine S-oxide
AAA00597A01	Isomer of N-Acetyl-L-Asparagine
AAA00437000	Isomer of N-Acetylornithine
AAA00845000	Isomer of N-Formimino-L-glutamate
AAA00861000	Isomer of p-Hydroxyphenylacetylglycine
AAA00629000	L-2-Amino-3-oxobutanoic acid
AAA00730000	L-2-Aminoadipate 6-semialdehyde
AAA00007I02	L-3-Aminoisobutanoate/(R)-3-Amino-2-methylpropanoate
AAA00670000	L-Cysteate
AAA00888000	L-Dopachrome
AAA00988000	L-Formylkynurenine
AAA00811000	L-Glutamate 5-semialdehyde
AAA00660000	L-Methionine S-oxide
AAA01510000	L-threo-3-Methylaspartate
AAA00891A01	N-Acetyl-3,4-Dihydroxy-L-phenylalanine
AAA00891A01	N-Acetyl-3,4-Dihydroxy-L-phenylalanine - 2 tags
AAA00994A01	N-Acetyl-5-Hydroxy-L-tryptophan
AAA00893A01	N-Acetyl-Dopamine - 2 tags
AAA00900A01	N-Acetyl-L-Adrenaline - 2 tags
AAA00597A01	N-Acetyl-L-Asparagine
AAA00976000	N-Acetylindoxyl
AAA00437000	N-Acetylornithine
AAA00845000	N-Formimino-L-glutamate
AAA01035000	N-Hydroxyl-tryptamine
AAA00833000	N-Methylhistamine
AAA00757A02	N2-Acetyl-L-Hydroxylysine
AAA00794000	N2-Succinyl-L-ornithine
AAA00973A01	N2'-Acetyl-5'-Hydroxykynurenine
AAA01153A01	N4-Acetyl-(2R,4S)-2,4-Diaminopentanoate
AAA00787000	Nopaline
AAA00681000	O-Acetyl-L-homoserine
AAA00664000	O-Acetyl-L-serine
AAA00861000	p-Hydroxyphenylacetylglycine
AAA01709000	Pyrimidodiazepine - 2 tags
AAA00667000	S-Glutathionyl-L-cysteine - 2 tags
AAA00666000	S-Sulfo-L-cysteine
AAA00921000	trans-2,3-Dihydroxycinnamate
AAA00921000	trans-2,3-Dihydroxycinnamate - 2 tags
AAA00808000	trans-3-Hydroxy-L-proline/cis-3-Hydroxy-L-proline
